# Supplementary material for: A spatial-temporal study for the spread of dengue depending on climate factors in Pakistan (2006–2017)
Source: BMC Public Health. 2020 Jun 25;20:995. doi: 10.1186/s12889-020-08846-8 (PMC7318413; doi:10.1186/s12889-020-08846-8)
Supplement: Supplementary file 1 — Additional file 1. [file 12889_2020_8846_MOESM1_ESM.xlsx]

## Sheet: Sheet1
city	c1	c2	c3	c4	c5	c6	c7	c8	c9	c10	c11	c12	total	rainfall	elevation	maxTemp	minTemp	popDensity	hospitals	sanitation	literacy
Peshawar	31	0	30	0	0	63	2	0	0	90	0	2492	2708	462.749	331	32.0694	21.3125	3400	4	8	54
Haripur	0	30	0	100	25	71	0	5	0	0	0	17	248	824.917	520	35.8472	26.7292	521	1	8	70
Mardan	0	0	0	0	0	50	0	344	0	0	0	25	419	680.218	310	32.0208	21.6389	1448	3	8	48
Nowshera	0	0	0	1	0	22	0	0	0	0	0	220	243	674.853	294	32.5347	22.0556	870	2	1	51
Swat	0	0	0	0	0	21	0	9711	317	54	0	0	10103	741.07	980	17.2778	9.34028	431	2	8	51
Manshehra	0	0	0	0	0	37	0	241	16	577	0	12	883	1153.38	1088	25.2292	15.7639	363	0	8	58
Bannu	0	0	0	0	0	26	0	0	0	0	0	2	28	365.834	381	25.4722	14.4653	988	1	1	48
Battagram	0	0	0	0	0	9	0	0	0	0	0	0	9	443	1038	27.0833	15.25	370	1	1	49
Lakki Marwat	0	0	0	0	0	13	0	0	0	0	0	0	13	325.517	307	33.2222	23.7569	275	1	1	43
Khyber Agency	0	0	0	0	0	11	0	0	0	0	0	0	11	845.245	1558	28.667	15	380	0	1	34
Abbottabad	0	0	0	0	0	56	0	57	17	421	0	28	579	1107.64	1216	25.4583	15.6806	760	1	8	69
Shangla	0	0	0	0	0	0	0	174	23	0	0	0	197	1316.45	1235	24.7639	13.6181	546	1	1	37
Malakand	0	0	0	0	0	11	0	479	20	394	0	0	904	917.528	454	27.9167	17.625	757	1	1	59
Lower dir	0	0	0	0	0	0	0	363	3	0	0	0	366	580.372	967	23.167	11	817	1	1	53
Lahore	400	241	1180	295	3960	17493	124	1512	254	208	316	37	26020	390.864	217	34.6944	25.6319	6606	9	60	77
Islamabad	0	0	0	0	0	35	0	90	79	536	2755	174	3669	750.74	520	31.2708	21.4097	2210	6	60	82
Rawalpindi	0	0	0	0	0	616	0	1223	1625	2640	3337	305	9746	719.819	512	30.3542	20.1458	1039	4	60	79
Faislabad	0	0	0	0	1	353	40	0	1	0	22	0	417	277.896	185	35.8194	26.4583	1321	4	10	66
Multan	0	0	0	0	0	200	0	0	0	377	0	0	577	164.811	123	36.3194	26.7083	1302	2	10	58
Karachi	1500	928	585	550	5249	1076	709	5015	1250	3884	1984	2801	25531	162.693	10	33.5972	26.5208	24000	10	73	44
Hyderabad	0	0	0	0	318	17	0	608	0	28	139	0	1110	157.889	29	37.0347	26.5903	2155	3	73	44
Sanghar	0	0	0	0	0	1	0	2	0	2	2	0	7	90.3908	29	37.0625	26.6042	201	0	5	51
Nawabshah	0	0	0	0	0	0	0	0	0	4	3	0	7	112.654	31	37.4028	26.9375	349	1	5	46
Sukkur	0	0	0	0	0	0	0	5	0	3	12	0	20	87.6058	59	37.5625	27.3611	2402	0	5	56
Badin	0	0	0	0	0	0	0	1	0	1	2	0	4	224.248	10	36.1667	26.3403	279	0	5	52
NawsheroFeroze	0	0	0	0	0	0	0	1	0	0	4	0	5	136.482	42	34.92	19.6667	533	0	5	55
Tando Allahyar	0	0	0	0	0	2	0	0	0	0	0	0	2	150.36	22	36.6111	26.0764	532	0	5	47
Tando Muhammad Khan	0	0	0	0	0	3	0	1	0	0	7	0	11	142.933	20	37.1736	26.7014	374	0	5	36
Mirpur Khas	0	0	0	0	0	0	0	37	0	8	5	0	50	175.593	18	36.6944	26.0069	454	0	5	53
Jamshoro	0	0	0	0	0	0	0	11	0	5	2	0	18	160.208	24	33.833	21.2458	88	1	5	37
Larkana	0	0	0	0	0	5	0	3	0	9	6	0	23	99.3067	54	38.6056	28.0278	800	1	5	52
Dadu	0	0	0	0	0	0	0	2	0	0	3	0	5	142.607	45	38.5694	28.0903	193	0	5	39
Khairpur	0	0	0	0	0	16	0	1	0	0	0	0	17	82.365	59	37.125	26.8542	151	0	5	39
Ghotki	0	0	0	0	9	4	0	0	0	3	7	0	23	78.0317	69	37.3333	27.3472	253	0	5	65
Matiari	0	0	0	0	0	0	0	1	0	0	0	0	1	155.907	25	37.1597	26.6944	528	1	5	48
Tharparker	0	0	0	0	0	0	0	1	0	0	257	0	258	186.143	97	36.3611	26.2083	83	1	5	46
Umerkot	0	0	0	0	0	1	0	1	0	7	4	2	15	160.43	36	36.8956	26.3333	195	1	5	44
Shikarpur	0	0	0	0	0	3	0	4	0	1	4	0	12	107.818	71	38.3264	27.5833	478	0	5	50
Thatta	0	0	0	0	0	1	0	7	0	3	3	0	14	169.632	8	33.5069	26.5347	127	0	5	36
Jacobabad	0	0	0	0	0	0	0	0	0	1	0	0	1	147.488	59	37.4236	27.1944	363	0	5	69
Qambar Shehdadkot	0	0	0	0	0	0	0	2	0	0	0	0	2	129.649	53	38.5278	28.0139	146	0	5	44
