# Supplementary material for: A spatial-temporal study for the spread of dengue depending on climate factors in Pakistan (2006–2017)
Source: BMC Public Health. 2020 Jun 25;20:995. doi: 10.1186/s12889-020-08846-8 (PMC7318413; doi:10.1186/s12889-020-08846-8)
Supplement: Supplementary file 2 — Additional file 2. [file 12889_2020_8846_MOESM2_ESM.xlsx]

## Sheet: Sheet1
			mt.maxTemp											m.minTemp																	r.precepitation
	mt6	mt7	mt8	mt9	mt10	mt11	mt12	mt13	mt14	mt15	mt16	mt17	m6	m7	m8	m9	m10	m11	m12	m13	m14	m15	m16	m17	r6	r7	r8	r9	r10	r11	r12	r13	r14	r15	r16	r17
Peshawar	32.0833	31.5	32.1667	32.1667	32	30.4167	29.9167	31.4167	31.6667	32.9167	35.0833	33.5	19.5833	19.5833	19.5833	19.5833	19.5833	19.6667	19.8333	21.25	21.75	24.4167	25.5	25.4167	403.9	403.9	403.9	791.7	1442.81	425.31	280.93	496.93	353.89	306.16	126.66	116.9
Haripur	36	36.25	34.3333	36	36.25	34.4167	34.1667	35.6667	35.6667	36.0833	38.25	37.0833	25.8333	25.8333	25.8333	26.3333	26.5	25.6667	25.5833	26.4167	27.1667	28.0833	29.4167	28.0833	832	832	832	506.94	1645.88	1280.58	742.85	1054.91	837.7	572.07	389.77	372.3
Mardan	32.0833	32.25	32.0833	32.3333	32	30.5	29.6667	31.1667	31.4167	32.75	35	33	19.8333	20	20.9167	20.6667	20.5	20.5833	20.4167	21.9167	22.25	23.6667	24.75	24.1667	559	559	559	658.05	1780.23	836.48	475.81	889.26	601.61	514.85	369.83	359.5
Nowshera	32.9167	32.5	32.5833	32.9167	32.8333	31.25	30.25	31.8333	32.1667	32.75	35.0833	33.3333	20.4167	21.0833	20.4167	20.5	21.1667	21.6667	21.25	22.5833	22.9167	23.6667	24.75	24.25	532	532	532	609.617	1665.88	696.84	410.95	760.46	524.54	820.4	517.65	495.9
Swat	15.3333	15.4167	15.75	15.5833	16.3333	15.6667	16.5	18.3333	18.6667	19.3333	21.0833	19.3333	8.16667	8.83333	9.16667	9.5	10.0833	10.1667	8.08333	9.16667	9.16667	9.33333	10.0833	10.3333	897	897	897	887.9	1602.38	683.46	787.13	516.89	624.66	319.07	334.75	445.6
Manshehra	24.0833	25.5	23.9167	24.6667	25.0833	23.5833	23.6667	25.1667	25.4167	26.5	28.9167	26.25	15.1667	15.5	14.9167	16.0833	16.0833	15	14.4167	15.4167	16	16.0833	17.5	17	1445	1445	1445	816.88	1753.63	1208.06	687.18	906.5	825.4	1397.62	691.45	1218.8
Bannu	26	25	25.9167	25.6667	24.9167	25.8333	26.3333	24.8333	25.8333	25.25	24.3333	25.75	13.6667	13.6667	14.4167	16.9167	14.3333	14.1667	13.8333	14.9167	14.6667	13.9167	14.1667	14.9167	327	327	327	345.33	569.01	500.4	387.02	447.45	435.81	303.37	191.12	229.5
Battagram	27.0833	27.0833	27.0833	27.0833	27.0833	27.0833	27.0833	27.0833	27.0833	27.0833	27.0833	27.0833	15.25	15.25	15.25	15.25	15.25	15.25	15.25	15.25	15.25	15.25	15.25	15.25	443	443	443	443	443	443	443	443	443	443	443	443
Lakki Marwat	31.3333	32.4167	31.25	34.9167	33.8333	32.0833	31.8333	33.0833	33.25	34.1667	35.4167	35.0833	21.0833	19.9167	19	22.8333	23.5833	23.9167	23.75	25.1667	25.1667	26.25	27	27.4167	326	326	326	215.61	589.58	640.46	315.07	432.43	329.75	192.78	120.12	92.4
Khyber Agency	28.667	28.667	28.667	28.667	28.667	28.667	28.667	28.667	28.667	28.667	28.667	28.667	15	15	15	15	15	15	15	15	15	15	15	15	450	450	450	1107.4	2131.34	1177.64	950.5	1081.76	843.56	781.83	355.61	363.3
Abbottabad	23.9167	24.75	26.3333	25	25.0833	23.8333	23.5833	25.1667	25.4167	26.5833	28.9167	26.9167	13.4167	15.6667	15	16.5	16.0833	15	14.4167	15.5	16	16.0833	17.5	17	1262	1262	1262	816.88	1753.63	1208.06	687.18	906.65	825.38	1397.62	691.45	1218.8
Shangla	25	25	25	25	24.4167	23	22.4167	24.1667	24.4167	25.9167	28	24.8333	14.75	13.25	11.75	14.6667	13.4167	11.75	11.9167	13.3333	13.4167	14.6667	15.8333	14.6667	1336	1336	1336	1025.1	2199.64	1623.96	1006.14	1322.34	1193.75	1283.84	710.39	1424.2
Malakand	28.25	28	27	28	27.8333	26.4167	25.9167	27.3333	27.75	29.1667	31	28.3333	15.8333	15.75	16.5	16.6667	17.0833	16.5	16.5833	17.75	18.1667	19.5833	20.75	20.3333	743	743	743	892.05	2148.09	1293.32	738.19	1220.74	920.67	613.27	434.6	520.4
Lower dir	23.167	23.167	23.167	23.167	23.167	23.167	23.167	23.167	23.167	23.167	23.167	23.167	11	11	11	11	11	11	11	11	11	11	11	11	1185	1185	1185	345.43	569.01	500.4	387.02	447.81	435.81	303.37	191.12	229.5
Lahore	33	32.75	32	35.5	35.6667	33.5833	33.8333	35.3333	35.3333	35.3333	37.6667	36.3333	23.1667	22.5833	24.6667	25.6667	25.75	24.6667	25	26.25	26.5833	27.5	28.3333	27.4167	634.6	409.61	389.16	186.39	489.08	503.29	362.17	376.85	386.67	475.72	235.63	241.2
Islamabad	31.5	30.75	30.4167	31.9167	31.8333	29.8333	29.5	30.75	31.0833	31.9167	33.8333	31.9167	21.0833	19.0833	19.8333	21.25	21.1667	20	20.1667	21.5	21.5	23.1667	24.4167	23.75	1142.1	780.84	748	381.94	1241.26	996	584.1	871.79	625.04	658.77	429.84	549.2
Rawalpindi	28.1667	28.1667	28.1667	32.1667	31.3333	28.6667	29.5	30.75	29.6667	31.9167	33.75	32	14.4167	14.4167	14.4167	21.3333	21.25	20.25	20.5	21.8333	21.8333	23.3333	24.1667	24	941	736.83	718.27	376.28	1227.88	990.51	582.66	872.9	611.05	638.29	415.56	526.6
Faislabad	34.5	36.6667	35.0833	35.9167	36.1667	34.4167	34.0833	35.3333	35.5833	35.8333	38.4167	37.8333	25.5	25.9167	25.25	25.5	25.9167	25.25	25.3333	27	26.8333	27.9167	29.1667	27.9167	346	283.14	277.42	157.02	424.84	523.1	218.84	277.24	203.96	356.73	124.66	141.8
Multan	36.6667	37	34.8333	36.6667	37	34.8333	34.3333	36	35.8333	36.5	38.6667	37.5	25.9167	25.9167	25.9167	25.9167	26.1667	25.9167	25.6667	27.1667	27.1667	28	28.25	28.5	175	165.59	164.74	97.16	293.36	307.86	179.86	133.8	87.7	197.27	71.89	103.5
Karachi	34.5833	34.3333	32.3333	34.5	34.3333	32.3333	32.75	32.5833	33.0833	34.3333	34.5833	33.4167	25.6667	26.25	25.8333	26.25	26.25	25.8333	25.3333	26.4167	27.0833	27.75	28	27.5833	217.4	166.9	162.31	40.21	360.53	336.25	211.85	101.42	78.34	60.39	111.92	104.8
Hyderabad	36.4167	38.0833	36	38.0833	38.0833	36	35.9167	36.5833	37	37.0833	38.0833	37.0833	25.4167	26.1667	25.9167	25.75	26.1667	25.9167	25.5833	26.9167	27.25	27.8333	28.5833	27.5833	177.9	159.42	157.75	58.35	408.86	368.53	87.91	73.93	26.22	190.01	77.19	108.6
Sanghar	37.1667	38	35.8333	37.8333	38	35.8333	35.75	36.3333	37	37	38.5833	37.4167	25.9167	26.4167	25.5833	25.9167	26.4167	25.5833	25.5833	26.9167	27.1667	27.8333	28.4167	27.5	99.97	99.97	88.47	20.09	171.84	187.59	83.04	111.32	41.33	120.68	27.49	32.9
Nawabshah	36.6667	38.0833	36.3333	38.0833	38.0833	36.3333	36.25	36.5833	36.9167	37.8333	39.1667	38.5	25.5833	26	25.75	25.9167	26.1667	25.75	26.0833	27.0833	27.4167	28.9167	29.8333	28.75	137.7	137.7	137.7	34.48	244.92	241.9	140.32	75.14	21.34	87.63	26.12	66.9
Sukkur	37.5833	38.6667	36.3333	38.3333	38.6667	36.3333	36	36.6667	37.1667	37.5833	39.3333	38.0833	26.4167	26.75	26.1667	26.6667	26.75	26.1667	26.4167	27.6667	27.75	28.75	30	28.8333	85	85	85	20.09	171.84	187.59	83.04	111.32	41.32	120.68	27.49	32.9
Badin	37.4167	36.75	34.75	37.4167	37.0833	34.9167	34.5833	35.3333	36	36.1667	37.4167	36.1667	25.8333	25.9167	25.5833	26.0833	25.9167	25.5833	25.25	26.8333	27	27.5	27.75	26.8333	226	226	226	124.74	572.98	525.74	119.21	132.29	42.74	203.2	100.48	191.6
NawsheroFeroze	34.92	34.92	34.92	34.92	34.92	34.92	34.92	34.92	34.92	34.92	34.92	34.92	19.6667	19.6667	19.6667	19.6667	19.6667	19.6667	19.6667	19.6667	19.6667	19.6667	19.6667	19.6667	108.5	108.5	108.5	19.19	297.02	357.15	251.49	153.35	64.86	88.83	33.6	46.8
Tando Allahyar	36.5	37.4167	35.5	37.1667	37.4167	35.4167	35.4167	36.1667	36.75	36.75	38	36.8333	25.6667	25.4167	25	25.8333	25.5833	25	24.9167	26.3333	26.8333	27.4167	28	26.9167	99	99	99	50.86	444.03	371.74	99.49	78.53	40.04	271.5	33.43	117.7
Tando Muhammad Khan	38.0833	38.0833	36	38.0833	38.0833	36	35.9167	36.5833	37	37.0833	38.0833	37.0833	26.3333	26.1667	25.9167	26.3333	26.1667	25.9167	25.5833	26.9167	27.25	27.8333	28.4167	27.5833	105.2	105.2	105.2	58.35	408.86	368.53	87.91	73.93	26.22	190.01	77.19	108.6
Mirpur Khas	37.3333	37.4167	35.4167	37.5	37.4167	35.4167	35.4167	36.0833	36.75	36.75	38	36.8333	25.75	25.5833	24.4167	25.8333	25.5833	24.4167	24.9167	26.3333	26.8333	27.4167	28	27	200	200	200	50.86	444.03	371.74	99.49	78.53	40.04	271.5	33.43	117.5
Jamshoro	33.833	33.833	33.833	33.833	33.833	33.833	33.833	33.833	33.833	33.833	33.833	33.833	21.2	21.25	21.25	21.25	21.25	21.25	21.25	21.25	21.25	21.25	21.25	21.25	174.3	174.3	174.3	58.35	408.86	368.53	87.91	73.93	26.22	190.01	77.19	108.6
Larkana	38.9167	39.67	37.33	39.08	39.667	37.86	37	37.83	38.33	38.167	40.25	39.167	27.1667	27.4167	27.0833	27.0833	27.4167	27.0833	27.3333	28.3333	28.6667	29.3333	30.3333	29.0833	109	109	109	19.04	163.03	211.23	119.62	123.73	54.59	78.82	48.52	46.1
Dadu	39	39.4167	37.3333	39.1667	39.4167	37.3333	37.1667	37.6667	38.3333	38.9167	40.0833	39	27.0833	27.5	27	27.1667	27.5	27	27.1667	28.4167	28.6667	29.5	30.5833	29.5	133	133	133	19.19	297.02	357.15	251.49	153.35	64.86	88.83	33.6	46.8
Khairpur	37.25	38.0833	35.8333	37.8333	38.0833	35.8333	35.5833	36.4167	37	37.0833	38.8333	37.6667	25.6667	25.9167	25.9167	25.75	25.9167	25.9167	26	27.25	27.4167	28.5833	29.5	28.4167	78.3	78.3	78.3	19.3	157.56	190.08	95.26	110.87	32.8	90.01	26.9	30.7
Ghotki	38.0833	38.5833	34.6667	38.3333	38.6667	34.6667	36	36.5833	37.1667	37.8333	39.3333	38.0833	26.5833	26.75	26.1667	26.6667	26.75	26.1667	26.4167	27.6667	27.75	28.75	29.6667	28.8333	46.7	46.7	46.7	20.09	171.84	187.59	83.04	111.32	41.33	120.68	27.49	32.9
Matiari	37.9167	38.0833	36	38.0833	38.0833	36	35.9167	36.5833	37	37.0833	38.0833	37.0833	26.25	26.1667	25.9167	26.3333	26.1667	25.9167	25.5833	26.9167	27.25	27.8333	28.4167	27.5833	157.1	157.1	157.1	58.35	408.86	368.51	87.91	73.93	26.22	190.01	77.19	108.6
Tharparker	36.5833	37	35.1667	37.3333	37	35.1667	35.0833	35.5833	36.25	36.75	37.8333	36.5833	25.3333	25.5833	25.4167	25.75	25.5833	25.4167	25.1667	26.5833	27	27.5833	28.0833	27	245	245	245	49.75	372.4	444.17	129.12	97.77	61.3	183.2	53.41	107.6
Umerkot	35.8833	36	36.6667	37	36.76	36.867	36.67	36	37.1667	38	38.1667	37.567	25.3333	25.5833	26.25	25.75	25.5833	26.25	25.1667	26.5833	27	27.5833	28.0833	26.8333	183	183	183	48	355.45	411	99.1	95.67	58.25	188	23	97.69
Shikarpur	38.5833	39.25	37.1667	38.8333	39.25	37.1667	36.75	37.5833	38.0833	38.3333	40.0833	38.8333	26.5833	27.1667	26.5	26.5833	27.1667	26.5	26.5833	27.8333	28	29	30.0833	29	124	124	124	21.41	213.47	204.29	109.92	122.79	80.64	105.31	32.79	31.2
Thatta	34.3333	34.3333	32.3333	34.5	34.3333	32.3333	31.9167	32.5833	33.0833	34.3333	34.5833	33.4167	25.8333	26.25	25.8333	26.25	26.25	25.8333	25.3333	26.4167	27.0833	27.75	28	27.5833	210	210	210	40.46	360.53	336.25	211.85	101.43	78.34	60.01	111.92	104.8
Jacobabad	37.8333	38.25	36.3333	37.8333	38.25	36.3333	36.3333	35.9167	36.9167	37.6667	39.25	38.1667	26.1667	26.5	26.4167	26.0833	26.5	26.4167	26.3333	27.75	27.75	28.4167	29.5	28.5	313	313	313	25.42	207.24	174.98	102.18	108.09	73.52	75.61	29.32	34.5
Qambar Shehdadkot	38.5833	39.1667	37.3333	39.0833	39.6667	37.3333	37	37.8333	38.3333	38.5833	40.25	39.1667	26.8333	27.4167	27.0833	27.0833	27.4167	27.0833	27.5	28.3333	28.6667	29.3333	30.3333	29.0833	81	81	81	19.19	297.02	357.15	251.49	153.35	64.76	88.83	34.2	46.8
